# Supplementary material for: Seasonal Variability and Pathogenicity of Kiwifruit Bacterial Canker Pathogens in Sichuan Province, China
Source: Pathogens. 2025 Feb 14;14(2):191. doi: 10.3390/pathogens14020191 (PMC11858267; doi:10.3390/pathogens14020191)
Supplement: Supplementary file 1 [file pathogens-14-00191-s001.zip]

Archive with 1 entries (1 files):
- pathogens-3438159-supplementary.xlsx
