# Supplementary material for: Seasonal Variability and Pathogenicity of Kiwifruit Bacterial Canker Pathogens in Sichuan Province, China
Source: Pathogens. 2025 Feb 14;14(2):191. doi: 10.3390/pathogens14020191 (PMC11858267; doi:10.3390/pathogens14020191)
Supplement: Supplementary file 1 [file pathogens-14-00191-s001.zip › pathogens-3438159-supplementary.xlsx]

## Sheet: Sheet1
			Table S1 Primers used in this study
				Primers name	Sequences (5'-3')	Fragment length (bp)	Reference
				16S-F	AGAGTTTGATCCTGGCTCAG
				16S-R	GGTTACCTTGTTACGACTT	1466	Rees-George et al., 2010
				Psa-F	TTTTGCTTTGCACACCCGATTTT
				Psa-R	CACGCACCCTTCAATCAGGATG	280	Lane, 1991
				Pca-F	GTTGCTATTGCCGACATCG
				Pca-R	GTGCTGGCACAACTGTCAGAC	343	Zhang et al., 2023
